# Supplementary material for: Spatial structure of the microbiome in the gut of Pomacea canaliculata
Source: BMC Microbiol. 2019 Dec 5;19:273. doi: 10.1186/s12866-019-1661-x (PMC6896589; doi:10.1186/s12866-019-1661-x)
Supplement: Supplementary file 3 — Additional file 3: Table S1. The relative abundance of the top 10 phyla of the gut microbiome in the three gut sections of P. canaliculata. [file 12866_2019_1661_MOESM3_ESM.xlsx]

## Sheet: Table S1
	Table S1. The relative abundance of the top 10 phyla of the gut microbiome in the three gut sections of P. canaliculata.
	Phyla	Buccal mass	Stomach	Intestine	P
	Proteobacteria	50.7 ± 18.06	62.66 ± 10.27	41.30 ± 18.24	0.0671171
	Bacteroidetes	34.10 ± 14.72	22.08 ± 3.78	14.70 ± 8.49	0.00690322
	Tenericutes	0.24 ± 0.17	2.51 ± 2.48	14.67 ± 13.14	0.00541397
	Fusobacteria	9.23 ± 4.76	2.55 ± 2.38	5.00 ± 5.60	0.0362285
	Lentisphaerae	0.53 ± 0.69	1.75 ± 2.33	10.89 ± 16.18	0.108876
	Firmicutes	1.60 ± 0.90	2.20 ± 2.07	3.74 ± 2.91	0.180115
	Actinobacteria	1.62 ± 0.77	2.04 ± 0.79	2.66 ± 3.62	0.673063
	Cyanobacteria	0.59 ± 0.18	1.55 ± 0.50	1.33 ± 0.79	0.0106308
	[Thermi]	0.42 ± 0.30	0.93 ± 1.16	1.18 ± 2.31	0.634728
	Spirochaetes	0.01 ± 0.01	0.05 ± 0.05	2.02 ± 1.28	<0.001
