# Supplementary material for: Spatial structure of the microbiome in the gut of Pomacea canaliculata
Source: BMC Microbiol. 2019 Dec 5;19:273. doi: 10.1186/s12866-019-1661-x (PMC6896589; doi:10.1186/s12866-019-1661-x)
Supplement: Supplementary file 4 — Additional file 4: Table S2. The relative abundance of the top 10 genera of the gut microbiome in the three gut sections of P. canaliculata. [file 12866_2019_1661_MOESM4_ESM.xlsx]

## Sheet: Table S2
	Table S2. The relative abundance of the top 10 genera of the gut microbiome in the three gut sections of P. canaliculata.
	Phylum	Genus	Buccal mass	Stomach	Intestine	P
	Proteobacteria	Ochrobactrum	10.09 ± 3.30	23.15 ± 7.92	7.55 ± 8.24	0.000993913
	Bacteroidetes	Sediminibacterium	8.74 ± 2.57	16.95 ± 5.7	3.31 ± 2.90	<0.001
	Proteobacteria	Desulfovibrio	15.15 ± 19.61	7.85 ± 14.30	0.36 ± 0.36	0.171381
	Proteobacteria	Unclassified Aeromonadaceae	6.79 ± 3.74	1.95 ± 2.62	7.55 ± 4.53	0.0228865
	Bacteroidetes	Cloacibacterium	7.34 ± 6.71	2.34 ± 2.49	6.52 ± 5.47	0.184466
	Tenericutes	Unclassified Mollicutes	0.21 ± 0.17	2.04 ± 2.04	13.47 ± 13.03	0.00873696
	Bacteroidetes	Unclassified Porphyromonadaceae	14.28 ± 7.29	0.02 ± 0.04	0.35 ± 0.61	<0.001
	Lentisphaerae	Unclassified Victivallaceae	0.53 ± 0.69	1.75 ± 2.33	10.89 ± 16.18	0.108876
	Proteobacteria	Unclassified Comamonadaceae	3.54 ± 1.99	5.83 ± 1.67	3.26 ± 4.88	0.282061
	Fusobacteria	Leptotrichia	8.70 ± 4.46	0.03 ± 0.03	0.23 ± 0.31	<0.001
