# Supplementary material for: Spatial structure of the microbiome in the gut of Pomacea canaliculata
Source: BMC Microbiol. 2019 Dec 5;19:273. doi: 10.1186/s12866-019-1661-x (PMC6896589; doi:10.1186/s12866-019-1661-x)
Supplement: Supplementary file 5 — Additional file 5: Table S3. Differences between intragroup and intergroup unweighted UniFrac distances. [file 12866_2019_1661_MOESM5_ESM.xlsx]

## Sheet: Table S3 
	Table S3. Differences between intragroup and intergroup unweighted UniFrac distances.
	Intragroup	Intergroup	t statistic	p-value	p-value (Bonferroni-corrected)
	Intestine vs. Intestine	Intestine vs. Buccal mass	-4.40657	3.82052e-05	0.00106975
	Intestine vs. Intestine	Intestine vs. Stomach	-2.52671	0.0138456	0.387676
	Buccal mass vs. Buccal mass	Intestine vs. Buccal mass	-9.42773	5.73658e-14	1.60624e-12
	Buccal mass vs. Buccal mass	Buccal mass vs. Stomach	-7.36989	3.04701e-10	8.53162e-09
	Stomach vs. Stomach	Intestine vs. Stomach	-3.18933	0.00215724	0.0604027
	Stomach vs. Stomach	Buccal mass vs. Stomach	-3.39592	0.00114594	0.0320862
