# Supplementary material for: Spatial structure of the microbiome in the gut of Pomacea canaliculata
Source: BMC Microbiol. 2019 Dec 5;19:273. doi: 10.1186/s12866-019-1661-x (PMC6896589; doi:10.1186/s12866-019-1661-x)
Supplement: Supplementary file 6 — Additional file 6: Table S4. Differences between intragroup and intergroup weighted UniFrac distances. [file 12866_2019_1661_MOESM6_ESM.xlsx]

## Sheet: Table S4
	Table S4. Differences between intragroup and intergroup weighted UniFrac distances.
	Intragroup	Intergroup	t statistic	p-value	p-value (Bonferroni-corrected)
	Intestine vs. Intestine	Intestine vs. Buccal mass	-4.90459	6.1252e-06	0.000171506
	Intestine vs. Intestine	Intestine vs. Stomach	-0.576305	0.566312	1
	Buccal mass vs. Buccal mass	Intestine vs. Buccal mass	-5.2515	1.63269e-06	4.57152e-05
	Buccal mass vs. Buccal mass	Buccal mass vs. Stomach	-2.50915	0.0144902	0.405726
	Stomach vs. Stomach	Intestine vs. Stomach	-4.79954	9.0758e-06	0.000254122
	Stomach vs. Stomach	Buccal mass vs. Stomach	-7.08943	9.78757e-10	2.74052e-08
